# Supplementary material for: AKT1 Transcriptomic Landscape in Breast Cancer Cells
Source: Cells. 2022 Jul 25;11(15):2290. doi: 10.3390/cells11152290 (PMC9332453; doi:10.3390/cells11152290)
Supplement: Supplementary file 1 [file cells-11-02290-s001.zip › Supplementary File S2.xlsx]

## Sheet: AKT1Regulated genes
Analysis: Biological process
Dataset name: AKT1Regulated genes
Number of genes in the dataset: 1462
Number of genes in the dataset (which are available in Biological process database) :1431
Number of genes in background: 18124
Is analysis quantitative: No
						Corrected p-values
Biological process	No. of genes in the dataset	No. of genes in the background dataset	Percentage of genes	Fold enrichment	P-value (Hypergeometric test)	Bonferroni method	BH method	Q-value (Storey-Tibshirani method)	genes mapped (from input data set)
Biological_process unknown	313	4731	21.8728	0.837946	0.99995	1	1	1	LRRC31; FER1L6; MURC; C5orf42; ALDH1L2; C3orf70; GPM6B; TM6SF1; CD52; TOX3; SUZ12; MCTP1; KRT20; KIAA1715; TMTC1; SECISBP2L; KIAA1462; CEP85L; TMEM133; LGI2; FRY; LYSMD3; YOD1; MAP7D2; REEP3; SESN3; KDELC2; ELOVL4; ZNF507; ANP32E; NIPAL1; TXLNG; WWC2; TMEM156; FAM13A; TMEM45A; ZMYM2; GSG1L; FAM198B; DENND1B; CEP97; KANSL1L; ANKRD50; CCDC83; FAM102B; ZNF365; ZDHHC20; ANKRD13C; PNMA2; SCUBE3; NAA25…
Protein metabolism	123	1323	8.59539	1.17758	0.0300912	1	1	1	SCG2; MIB1; ASPH; EPRS; CTSV; FGG; TFPI; LTN1; HSP90B1; ADAM9; DNAJB4; FGB; LMAN1; RNF152; UBE2V2; PJA2; HSPA13; CASP14; PHLDA1; USP9X; CPE; USP24; ADAM22; P4HA1; CPD; RNF145; CUL4B; PPIB; VCPIP1; MMP1; GALNT3; LACTB; RNF150; TTBK2; USP12; YME1L1; SERPIND1; DNAJC6; GRPEL2; FBXO30; EIF4E; CUL2; LNPEP; TOPORS; VBP1; USP38; USP6; CPM; FBXL17; FAM206A; EIF2S2; CNOT6; DNAJC3; UBR5; HBS1L; LONRF1; HSPA…
Metabolism	153	1683	10.6918	1.15145	0.0331116	1	1	1	LOX; DIO2; CD36; HAS2; CP; GALNT4; NCF2; DDX21; ATP13A3; MAN1A2; NDUFA4L2; PGM2L1; PDE8B; MAN2A1; QPCT; TARS; UGDH; ENPP1; GPD2; CYP1B1; B4GALT6; GLS; SLC25A36; GALNT7; PLOD2; HSD17B13; DDAH1; TMX1; GALNT1; P4HA1; UBE3A; FKBP14; TGDS; SULF1; PRNP; TRUB1; RNGTT; UGCG; SIRT1; TYRP1; UGP2; CSGALNACT2; PDK1; PPAT; TPO; NUAK1; ATP11B; IMPAD1; PNPLA8; HS2ST1; GNE; TMX3; FUT8; LPGAT1; PARG; ATAD1; EXTL2…
Energy pathways	148	1633	10.3424	1.14793	0.0389137	1	1	1	LOX; DIO2; HAS2; CP; GALNT4; NCF2; DDX21; ATP13A3; MAN1A2; NDUFA4L2; PGM2L1; MAN2A1; QPCT; TARS; UGDH; ENPP1; GPD2; CYP1B1; B4GALT6; GLS; GALNT7; PLOD2; HSD17B13; DDAH1; TMX1; GALNT1; P4HA1; UBE3A; FKBP14; TGDS; SULF1; TRUB1; PDE8A; RNGTT; UGCG; SIRT1; TYRP1; UGP2; CSGALNACT2; PDK1; PPAT; TPO; NUAK1; ATP11B; IMPAD1; PNPLA8; HS2ST1; GNE; TMX3; FUT8; LPGAT1; PARG; ATAD1; EXTL2; STARD4; PANK3; PGM1;…
Cell growth and/or maintenance	82	1125	5.73026	0.923256	0.797334	1	1	1	DMP1; SEMA3D; FBLN5; PLEKHH2; LUM; TMOD2; DBF4; VIL1; ERRFI1; COL3A1; PALLD; KIF3B; ENAH; DSC2; GLDN; MYO1B; EMB; KIF23; AMIGO2; SSX2IP; KLHL23; CLDN12; CLIP4; PLS1; KIF2A; FHL1; NEBL; CLDN1; EPB41L5; POU2F1; ACTR6; KLHL2; TMOD3; DSG2; TNFAIP8; SLFN11; GPSM2; EFEMP1; LRP6; LOXL2; LRRC8C; PPP1CB; CAPZA1; KIF13B; ABLIM1; MTSS1; THBS1; FERMT2; MKLN1; VEZT; WIPF1; LOXL1; ACTR2; CAPZA2; SEMA3E; PPFIA1…
Transport	112	1215	7.82669	1.16759	0.0454324	1	1	1	SLC24A5; HCN4; ATP11C; SLC18A2; SYT13; OSBPL8; OSBPL6; SLC4A7; CNGB3; SLCO4C1; KCTD12; NIPSNAP3B; GJA3; MCOLN3; SNX4; SLC8A1; ABCC4; GOLM1; XPOT; CEP57; SCAMP1; DDX18; KCTD9; ATP1B1; SEC23A; SLC26A2; VPS54; GJA1; CLIC4; AP4E1; CLCN3; VPS4B; IPO7; SLC38A2; WDR44; TC2N; MALL; TM9SF3; BET1; CLCN5; COG6; AP1S2; SLC2A13; TRPC1; SEC24A; GOLGA5; SLC25A24; SPIRE1; TTN; DIRC2; KPNB1; EXOC6; XPO4; SLC25A32…
Cell communication	318	3713	22.2222	1.08474	0.0493293	1	1	1	SLITRK6; INHBA; CD302; ARHGEF6; BIRC3; PDE4D; CD52; IBSP; DNM3; SYT1; ITGA6; PAG1; LIFR; SPARCL1; LRRC4; ITGA2; OXTR; SEMA3C; TAOK1; TWF1; WNT5A; ITGB6; CCL26; NOSTRIN; NEK7; PTPN11; PLXNC1; CDK8; RGCC; PRKAR2B; ARL5B; SNTB1; NEDD1; ANXA1; GKAP1; STRN3; FRK; HOMER1; PLD1; PTPRM; ECT2; AGGF1; RALGPS2; TMEM123; TMEM56; CASK; SGMS2; SH3KBP1; ACBD3; RAPGEF6; RTKN2; PBK; STRN; EGFR; ARNTL2; CLSTN2; SS…
Signal transduction	334	3934	23.3403	1.07531	0.0639501	1	1	1	SLITRK6; INHBA; CD302; ARHGEF6; BIRC3; PDE4D; CD52; IBSP; DNM3; SYT1; ITGA6; PAG1; LIFR; SPARCL1; LRRC4; ITGA2; OXTR; SEMA3C; TAOK1; TWF1; WNT5A; CSNK1G3; ITGB6; CCL26; NOSTRIN; NEK7; PTPN11; PLXNC1; CDK8; RGCC; PRKAR2B; ARL5B; SNTB1; NEDD1; SOCS4; ANXA1; IL1RL1; GKAP1; STRN3; FRK; HOMER1; PLD1; PTPRM; ECT2; AGGF1; RALGPS2; TMEM123; TMEM56; CASK; SGMS2; FRMD4B; SH3KBP1; ACBD3; ICK; RAPGEF6; RTKN2…
Regulation of nucleobase, nucleoside, nucleotide and nucleic acid metabolism	232	2828	16.2124	1.03905	0.265068	1	1	1	JAZF1; LCOR; TP63; BBX; KLF12; ELL2; HNF4G; ONECUT1; ZNF229; ANKS1B; MKX; ZNF354C; TIGD7; MTF2; ZNF165; REST; BACH1; ZNF614; MAP10; MBNL2; TROVE2; PHF6; RLIM; ZMYM2; AFF4; FOXN2; ZNF148; ASCC3; GPBP1; SP4; TRDMT1; MXD1; HEY1; ZNF41; MIER3; MYEF2; EGR2; ELK4; ELK3; BZW1; ZNF12; ZNF701; ZBTB33; MED21; SP3; RUNX2; SF3B1; PTBP3; RRM2B; HOXA13; RB1; EHF; TBL1XR1; UHMK1; IKZF2; INTS6; LONRF2; FXR1; NUC…
RNA metabolism	3	26	0.209644	1.46568	0.338074	1	1	1	SRSF10; WAC; QKI;
Lipid transport	1	7	0.0698812	1.8248	0.437763	1	1	1	TLCD1;
Regulation of cell cycle	5	57	0.349406	1.11301	0.472008	1	1	1	RBL1; SUMO1; TMPO; CCNC; PARP3;
Carbohydrate metabolism	1	8	0.0698812	1.59698	0.482172	1	1	1	HAS3;
Regulation of cell proliferation	1	23	0.0698812	0.555925	0.849364	1	1	1	ID1;
Amino acid and derivative metabolism	1	4	0.0698812	3.18998	0.28037	1	1	1	HNMT;
Immune response	26	576	1.81691	0.571902	0.999622	1	1	1	PSG3; ULBP1; CRISP3; CD109; C5; MTCP1; IL1RAP; SUSD4; CEACAM5; NFKBIZ; MMD; THBD; CD58; LEMD3; LGALS3BP; HLA-DRB1; CD83; LY6G5C; IFI35; HLA-DQB1; TAPBPL; CLU; KAAG1; HLA-DRB5; OSCAR; FGFBP2;
Anti-apoptosis	2	32	0.139762	0.795284	0.73098	1	1	1	NCKAP1; NAMPT;
Proteolysis and peptidolysis	2	16	0.139762	1.59007	0.36393	1	1	1	HPN; PRSS36;
Ion transport	3	48	0.209644	0.794047	0.741738	1	1	1	MCOLN3; ATP2A3; KCNG1;
Cell cycle	3	22	0.209644	1.73204	0.24942	1	1	1	CDC14B; NUSAP1; CSNK1A1;
Apoptosis	19	220	1.32774	1.09434	0.376121	1	1	1	SH3GL3; PMAIP1; IKBIP; CTNNAL1; BAG2; BNIP3L; IGFBP3; HSPD1; FEM1B; API5; CASP3; BAG4; SUMO1; ADCK3; CARD14; BIK; RASSF2; CASP4; BNIPL;
Regulation of gene expression, epigenetic	7	66	0.489168	1.34499	0.263925	1	1	1	RLIM; MAF; MBNL1; SRPK2; ID1; CSDE1; HOPX;
Regulation of immune response	2	8	0.139762	3.17816	0.126899	1	1	1	HSPD1; ID1;
Fatty acid metabolism	1	12	0.0698812	1.0651	0.627412	1	1	1	SC5D;
Protein folding	1	16	0.0698812	0.798991	0.731936	1	1	1	HSPD1;
Cell motility	2	20	0.139762	1.27222	0.476138	1	1	1	ACTR2; TSPAN3;
Cytoskeleton organization and biogenesis	1	21	0.0698812	0.608845	0.822395	1	1	1	UBE2Q2;
G-protein coupled receptor protein signaling pathway	1	10	0.0698812	1.27791	0.560751	1	1	1	GPSM2;
Cell adhesion	4	54	0.279525	0.940333	0.62608	1	1	1	SH3KBP1; MPZL2; PKP2; SDC1;
Complement activation	1	4	0.0698812	3.18998	0.28037	1	1	1	SUSD4;
Cell proliferation	5	39	0.349406	1.62657	0.191281	1	1	1	MTCP1; CDV3; GMFB; TPD52; RNF43;
Cell differentiation	2	29	0.139762	0.877526	0.679267	1	1	1	GMFB; BTBD1;
Protein modification	2	20	0.139762	1.27222	0.476138	1	1	1	SPCS3; SUMO1;
Xenobiotic metabolism	1	6	0.0698812	2.12843	0.389548	1	1	1	UGT1A6;
Cell development	1	13	0.0698812	0.983231	0.65685	1	1	1	SLFN11;
Organogenesis	1	9	0.0698812	1.41974	0.523076	1	1	1	MPZL2;
Regulation of signal transduction	5	24	0.349406	2.64276	0.0366337	1	1	1	SH3KBP1; ITCH; MALT1; INPP5K; MIIP;
Lipid metabolism	5	33	0.349406	1.92222	0.114849	1	1	1	OSBPL6; TLCD1; PPAP2C; PTGES; PTGS1;
Chromosome organization and biogenesis	1	4	0.0698812	3.18998	0.28037	1	1	1	HIST1H2BD;
Immune cell migration	1	1	0.0698812	12.6652	0.0789561	1	1	1	ITGB1;
Regulation of translation	2	13	0.139762	1.95673	0.274162	1	1	1	FXR1; IGF2BP2;
Cell surface receptor linked signal transduction	1	8	0.0698812	1.59698	0.482172	1	1	1	SDC1;
Cytoskeletal anchoring	1	4	0.0698812	3.18998	0.28037	1	1	1	LBR;
Transcription	1	46	0.0698812	0.278023	0.977366	1	1	1	TCEA1;
CAMP-mediated signaling	1	2	0.0698812	6.3641	0.151682	1	1	1	PDE8A;
Muscle contraction	1	5	0.0698812	2.55326	0.337202	1	1	1	TTN;
Protein targeting	1	5	0.0698812	2.55326	0.337202	1	1	1	SNX16;
Embryonic development	1	11	0.0698812	1.16184	0.595451	1	1	1	SCML1;
Neurotransmitter transport	1	4	0.0698812	3.18998	0.28037	1	1	1	SYT15;
Muscle development	2	5	0.139762	5.08124	0.0530437	1	1	1	TTN; TAGLN;
Nuclear organization and biogenesis	1	1	0.0698812	12.6652	0.0789561	1	1	1	TMPO;
Regulation of endocytosis	2	4	0.139762	6.34839	0.0335663	1	1	1	SCYL2; ANTXR1;
Cell death	1	6	0.0698812	2.12843	0.389548	1	1	1	RASSF2;
Mitochondrion organization and biogenesis	1	2	0.0698812	6.3641	0.151682	1	1	1	MFN1;

## Sheet: AKT1 downregulated
Analysis: Biological process
Dataset name: AKT1 downregulated
Number of genes in the dataset: 1023
Number of genes in the dataset (which are available in Biological process database) :1006
Number of genes in background: 18124
Is analysis quantitative: No
						Corrected p-values
Biological process	No. of genes in the dataset	No. of genes in the background dataset	Percentage of genes	Fold enrichment	P-value (Hypergeometric test)	Bonferroni method	BH method	Q-value (Storey-Tibshirani method)	genes mapped (from input data set)
Biological_process unknown	220	4731	21.8688	0.8378	0.999395	1	1	1	TMEM213; FAM177B; LRRC31; FER1L6; MURC; C5orf42; ALDH1L2; C3orf70; GPM6B; TM6SF1; CD52; TOX3; SUZ12; MCTP1; KRT20; KIAA1715; TMTC1; SECISBP2L; KIAA1462; CEP85L; TMEM133; LGI2; FRY; LYSMD3; YOD1; MAP7D2; REEP3; SESN3; KDELC2; ELOVL4; ZNF507; ANP32E; NIPAL1; TXLNG; WWC2; TMEM156; FAM13A; TMEM45A; ZMYM2; GSG1L; FAM198B; DENND1B; CEP97; KANSL1L; ANKRD50; CCDC83; FAM102B; ZNF365; ZDHHC20; ANKRD13C; PN…
Protein metabolism	90	1323	8.94632	1.22569	0.0249618	1	1	1	SCG2; MIB1; ASPH; EPRS; CTSV; FGG; TFPI; LTN1; HSP90B1; ADAM9; DNAJB4; FGB; LMAN1; RNF152; UBE2V2; PJA2; HSPA13; CASP14; PHLDA1; USP9X; CPE; USP24; ADAM22; P4HA1; CPD; RNF145; CUL4B; PPIB; VCPIP1; MMP1; GALNT3; LACTB; RNF150; TTBK2; USP12; YME1L1; SERPIND1; DNAJC6; GRPEL2; FBXO30; EIF4E; CUL2; LNPEP; TOPORS; VBP1; USP38; USP6; CPM; FBXL17; FAM206A; EIF2S2; CNOT6; DNAJC3; UBR5; HBS1L; LONRF1; HSPA…
Metabolism	90	1683	8.94632	0.96351	0.665265	1	1	1	LOX; DIO2; CD36; HAS2; CP; GALNT4; NCF2; DDX21; ATP13A3; MAN1A2; NDUFA4L2; PGM2L1; PDE8B; MAN2A1; QPCT; TARS; UGDH; ENPP1; GPD2; CYP1B1; B4GALT6; GLS; SLC25A36; GALNT7; PLOD2; HSD17B13; DDAH1; TMX1; GALNT1; P4HA1; UBE3A; FKBP14; TGDS; SULF1; PRNP; TRUB1; RNGTT; UGCG; SIRT1; TYRP1; UGP2; CSGALNACT2; PDK1; PPAT; TPO; NUAK1; ATP11B; IMPAD1; PNPLA8; HS2ST1; GNE; TMX3; FUT8; LPGAT1; PARG; ATAD1; EXTL2…
Energy pathways	88	1633	8.74751	0.970946	0.634535	1	1	1	LOX; DIO2; HAS2; CP; GALNT4; NCF2; DDX21; ATP13A3; MAN1A2; NDUFA4L2; PGM2L1; MAN2A1; QPCT; TARS; UGDH; ENPP1; GPD2; CYP1B1; B4GALT6; GLS; GALNT7; PLOD2; HSD17B13; DDAH1; TMX1; GALNT1; P4HA1; UBE3A; FKBP14; TGDS; SULF1; TRUB1; PDE8A; RNGTT; UGCG; SIRT1; TYRP1; UGP2; CSGALNACT2; PDK1; PPAT; TPO; NUAK1; ATP11B; IMPAD1; PNPLA8; HS2ST1; GNE; TMX3; FUT8; LPGAT1; PARG; ATAD1; EXTL2; STARD4; PANK3; PGM1;…
Cell growth and/or maintenance	61	1125	6.06362	0.977005	0.596808	1	1	1	DMP1; SEMA3D; FBLN5; PLEKHH2; LUM; TMOD2; DBF4; VIL1; ERRFI1; COL3A1; PALLD; KIF3B; ENAH; DSC2; GLDN; MYO1B; EMB; KIF23; AMIGO2; SSX2IP; KLHL23; CLDN12; CLIP4; PLS1; KIF2A; FHL1; NEBL; CLDN1; EPB41L5; POU2F1; ACTR6; KLHL2; TMOD3; DSG2; TNFAIP8; SLFN11; GPSM2; EFEMP1; LRP6; LOXL2; LRRC8C; PPP1CB; CAPZA1; KIF13B; ABLIM1; MTSS1; THBS1; FERMT2; MKLN1; VEZT; WIPF1; LOXL1; ACTR2; CAPZA2; SEMA3E; PPFIA1…
Transport	72	1215	7.15706	1.06774	0.295089	1	1	1	SLC24A5; HCN4; ATP11C; SLC18A2; SYT13; OSBPL8; OSBPL6; SLC4A7; CNGB3; SLCO4C1; KCTD12; NIPSNAP3B; GJA3; MCOLN3; SNX4; SLC8A1; ABCC4; GOLM1; XPOT; CEP57; SCAMP1; DDX18; KCTD9; ATP1B1; SEC23A; SLC26A2; VPS54; GJA1; CLIC4; AP4E1; CLCN3; VPS4B; IPO7; SLC38A2; WDR44; TC2N; MALL; TM9SF3; BET1; CLCN5; COG6; AP1S2; SLC2A13; TRPC1; SEC24A; GOLGA5; SLC25A24; SPIRE1; TTN; DIRC2; KPNB1; EXOC6; XPO4; SLC25A32…
Cell communication	221	3713	21.9682	1.07235	0.123925	1	1	1	GABRP; SLITRK6; INHBA; CD302; ARHGEF6; BIRC3; PDE4D; CD52; IBSP; DNM3; SYT1; ITGA6; PAG1; LIFR; SPARCL1; LRRC4; ITGA2; OXTR; SEMA3C; TAOK1; TWF1; WNT5A; ITGB6; CCL26; NOSTRIN; NEK7; PTPN11; PLXNC1; CDK8; RGCC; PRKAR2B; ARL5B; SNTB1; NEDD1; ANXA1; GKAP1; STRN3; FRK; HOMER1; PLD1; PTPRM; ECT2; AGGF1; RALGPS2; TMEM123; TMEM56; CASK; SGMS2; SH3KBP1; ACBD3; RAPGEF6; RTKN2; PBK; STRN; EGFR; ARNTL2; CLS…
Signal transduction	234	3934	23.2604	1.07165	0.11729	1	1	1	GABRP; SLITRK6; INHBA; CD302; ARHGEF6; BIRC3; PDE4D; CD52; IBSP; DNM3; SYT1; ITGA6; PAG1; LIFR; SPARCL1; LRRC4; ITGA2; OXTR; SEMA3C; TAOK1; TWF1; WNT5A; CSNK1G3; ITGB6; CCL26; NOSTRIN; NEK7; PTPN11; PLXNC1; CDK8; RGCC; PRKAR2B; ARL5B; SNTB1; NEDD1; SOCS4; ANXA1; IL1RL1; GKAP1; STRN3; FRK; HOMER1; PLD1; PTPRM; ECT2; AGGF1; RALGPS2; TMEM123; TMEM56; CASK; SGMS2; FRMD4B; SH3KBP1; ACBD3; ICK; RAPGEF6…
Regulation of nucleobase, nucleoside, nucleotide and nucleic acid metabolism	182	2828	18.0915	1.15949	0.0153647	1	1	1	POU3F1; HOXD8; ADARB2; JAZF1; LCOR; TP63; BBX; KLF12; ELL2; HNF4G; ONECUT1; ZNF229; ANKS1B; MKX; ZNF354C; TIGD7; MTF2; ZNF165; REST; BACH1; ZNF614; MAP10; MBNL2; TROVE2; PHF6; RLIM; ZMYM2; AFF4; FOXN2; ZNF148; ASCC3; GPBP1; SP4; TRDMT1; MXD1; HEY1; ZNF41; MIER3; MYEF2; EGR2; ELK4; ELK3; BZW1; ZNF12; ZNF701; ZBTB33; MED21; SP3; RUNX2; SF3B1; PTBP3; RRM2B; HOXA13; RB1; EHF; TBL1XR1; UHMK1; IKZF2; I…
RNA metabolism	3	26	0.298211	2.08487	0.172864	1	1	1	SRSF10; WAC; QKI;
Regulation of cell cycle	4	57	0.397614	1.2672	0.390469	1	1	1	RBL1; SUMO1; TMPO; CCNC;
Vesicle-mediated transport	1	17	0.0994036	1.06972	0.621391	1	1	1	SEPT11;
Carbohydrate metabolism	1	8	0.0994036	2.27165	0.366783	1	1	1	HAS3;
Regulation of cell proliferation	1	23	0.0994036	0.790782	0.73133	1	1	1	ID1;
Amino acid and derivative metabolism	1	4	0.0994036	4.53763	0.20423	1	1	1	HNMT;
Immune response	14	576	1.39165	0.438188	0.999927	1	1	1	PSG3; ULBP1; CRISP3; CD109; C5; MTCP1; IL1RAP; SUSD4; CEACAM5; NFKBIZ; MMD; THBD; CD58; LEMD3;
Anti-apoptosis	2	32	0.198807	1.13126	0.536912	1	1	1	NCKAP1; NAMPT;
Ion transport	1	48	0.0994036	0.379002	0.935737	1	1	1	MCOLN3;
Cell cycle	4	22	0.397614	3.28229	0.031013	1	1	1	CDC14B; SEPT11; NUSAP1; CSNK1A1;
Apoptosis	13	220	1.29225	1.06534	0.44898	1	1	1	SH3GL3; PMAIP1; IKBIP; CTNNAL1; BAG2; BNIP3L; IGFBP3; HSPD1; FEM1B; API5; CASP3; BAG4; SUMO1;
Regulation of gene expression, epigenetic	6	66	0.596421	1.64028	0.158879	1	1	1	RLIM; MAF; MBNL1; SRPK2; ID1; CSDE1;
Regulation of immune response	2	8	0.198807	4.5208	0.0689558	1	1	1	HSPD1; ID1;
Fatty acid metabolism	1	12	0.0994036	1.51506	0.496158	1	1	1	SC5D;
Protein folding	1	16	0.0994036	1.13653	0.59912	1	1	1	HSPD1;
Cell motility	2	20	0.198807	1.80968	0.305766	1	1	1	ACTR2; TSPAN3;
Cytoskeleton organization and biogenesis	1	21	0.0994036	0.866059	0.698781	1	1	1	UBE2Q2;
G-protein coupled receptor protein signaling pathway	1	10	0.0994036	1.81777	0.435159	1	1	1	GPSM2;
Cell adhesion	3	54	0.298211	1.00402	0.582937	1	1	1	SH3KBP1; MPZL2; PKP2;
Complement activation	1	4	0.0994036	4.53763	0.20423	1	1	1	SUSD4;
Cell proliferation	4	39	0.397614	1.85191	0.168819	1	1	1	MTCP1; CDV3; GMFB; TPD52;
Cell differentiation	2	29	0.198807	1.24825	0.483942	1	1	1	GMFB; BTBD1;
Protein modification	2	20	0.198807	1.80968	0.305766	1	1	1	SPCS3; SUMO1;
Cell development	1	13	0.0994036	1.39861	0.524143	1	1	1	SLFN11;
Organogenesis	1	9	0.0994036	2.01952	0.401947	1	1	1	MPZL2;
Regulation of signal transduction	3	24	0.298211	2.25853	0.145628	1	1	1	SH3KBP1; ITCH; MALT1;
Lipid metabolism	1	33	0.0994036	0.551224	0.848357	1	1	1	OSBPL6;
Immune cell migration	1	1	0.0994036	18.0157	0.0555065	1	1	1	ITGB1;
Regulation of translation	2	13	0.198807	2.78337	0.160337	1	1	1	FXR1; IGF2BP2;
Cytoskeletal anchoring	1	4	0.0994036	4.53763	0.20423	1	1	1	LBR;
Transcription	1	46	0.0994036	0.395477	0.92794	1	1	1	TCEA1;
CAMP-mediated signaling	1	2	0.0994036	9.05268	0.107935	1	1	1	PDE8A;
Muscle contraction	1	5	0.0994036	3.63191	0.24841	1	1	1	TTN;
Protein targeting	1	5	0.0994036	3.63191	0.24841	1	1	1	SNX16;
Embryonic development	1	11	0.0994036	1.65267	0.466529	1	1	1	SCML1;
Muscle development	1	5	0.0994036	3.63191	0.24841	1	1	1	TTN;
Nuclear organization and biogenesis	1	1	0.0994036	18.0157	0.0555065	1	1	1	TMPO;
Regulation of endocytosis	2	4	0.198807	9.03033	0.0171325	1	1	1	SCYL2; ANTXR1;
Mitochondrion organization and biogenesis	1	2	0.0994036	9.05268	0.107935	1	1	1	MFN1;

## Sheet: AKT1 upregulated
Analysis: Biological process
Dataset name: AKT1 upregulated
Number of genes in the dataset: 396
Number of genes in the dataset (which are available in Biological process database) :385
Number of genes in background: 18124
Is analysis quantitative: No
						Corrected p-values
Biological process	No. of genes in the dataset	No. of genes in the background dataset	Percentage of genes	Fold enrichment	P-value (Hypergeometric test)	Bonferroni method	BH method	Q-value (Storey-Tibshirani method)	genes mapped (from input data set)
Biological_process unknown	89	4731	23.1169	0.88566	0.921742	1	1	1	NBEAL2; TPRN; IRF2BPL; LRTOMT; ZDHHC12; TMEM164; DGCR6L; TLCD1; APCDD1; UPK3B; CACFD1; CYHR1; TSNARE1; TMEM86A; C11orf31; SWSAP1; TMEM62; FAM98C; ABHD4; KLHDC9; MIIP; GPANK1; C6orf1; ZDHHC1; TNS3; C5orf38; OBSL1; KIAA1324; TMC4; ABHD14B; C19orf57; CCDC74A; SERINC2; PRR15L; FAM65C; C10orf107; TMEM198; TMEM143; GPNMB; LRRC46; SLC25A45; LYRM9; SLC52A3; TMEM180; IFI27L1; FAM46B; YPEL3; TMEM132A; AMDH…
Protein metabolism	30	1323	7.79221	1.06779	0.381596	1	1	1	CTSA; PEPD; FRAT2; UBL7; UBE2L6; CAPN1; HSPB1; C9orf3; USP35; SCRN2; PRSS8; CLN3; DNAJC4; CTSH; ADAMTS13; SNCG; HSPB8; KLK8; FBXO15; ADAMTS17; CAPN5; CTSL; B3GALT4; PSMB10; HPN; UBA7; SERPING1; CST4; CST1; KLK4;
Metabolism	57	1683	14.8052	1.59458	0.000279527	0.0497557	0.0497557	0.30029	PYROXD2; VARS2; MVK; PCYT2; THTPA; ARSG; GGT7; SMPD2; ASNA1; GCAT; PPOX; PPAP2A; GLUL; BDH2; GMPR; SPHK2; ACOX3; FDXR; HSD11B2; TM7SF2; NT5M; ENO3; NAT1; DPM3; ACAD10; LIPA; ABCD1; PGM5; CYP4B1; CHST8; AKR1C3; RBKS; PNPLA7; PRODH; CYP26B1; HSD3B7; ALDH4A1; SQRDL; CRAT; CYB5R1; ABHD1; ALDH3B2; ENTPD8; DEGS2; ATP6V0A4; PLA2G4C; B3GNT8; HSD17B14; SEPP1; HS3ST6; ALPPL2; AOC1; CYP26A1; HMOX1; HGD; MAT…
Energy pathways	54	1633	14.026	1.55692	0.000723444	0.128773	0.0643865	0.388591	PYROXD2; VARS2; MVK; PCYT2; THTPA; ARSG; GGT7; SMPD2; ASNA1; GCAT; PPOX; GLUL; BDH2; GMPR; SPHK2; ACOX3; FDXR; HSD11B2; TM7SF2; NT5M; ENO3; NAT1; ACAD10; LIPA; ABCD1; PGM5; CYP4B1; CHST8; AKR1C3; RBKS; PNPLA7; PRODH; CYP26B1; HSD3B7; ALDH4A1; SQRDL; CRAT; CYB5R1; ABHD1; ALDH3B2; ENTPD8; DEGS2; PLA2G4C; B3GNT8; HSD17B14; SEPP1; HS3ST6; ALPPL2; AOC1; CYP26A1; HMOX1; HGD; MAT1A; CYP4F8;
Cell growth and/or maintenance	17	1125	4.41558	0.711754	0.94883	1	1	1	SCARA3; SCUBE2; ARVCF; KIF12; MEGF6; KRT19; FBLN1; FLVCR2; MYPN; KRT18; EVL; COL9A2; KRT8; KRT15; ESPN; OLFML3; COL16A1;
Transport	33	1215	8.57143	1.27893	0.087465	1	1	1	VAMP8; SLC39A13; MB; SFXN2; PLLP; SCAMP5; SNX21; SLC43A2; TOM1L2; VPS28; TFR2; SLC38A3; SLC7A8; SYP; ABCC5; SLC31A2; KCNK5; TAP1; SLC5A6; APOD; TTYH1; MAL; KCNJ8; VAMP5; SLC39A2; CLCA2; SVOPL; SLC15A3; CLIC3; CNGB1; TRPV6; TINAGL1; SLC25A48;
Cell communication	83	3713	21.5584	1.05241	0.318384	1	1	1	SCARA3; RGS16; NINJ1; LYPD6B; PPM1F; LRSAM1; KREMEN1; PTPRN2; RHOV; PREX1; CNNM3; PPAP2C; SLC9A3R1; BCAS3; PAQR7; SEMA3F; IL1R1; HEG1; RHOD; RIMS3; TNS3; LIMK2; PIK3C2B; PLCXD1; BAMBI; ARHGAP4; GRN; MUC20; EPHB3; TNFRSF19; PGF; DGCR6; SDC1; EFNA1; APC2; CHRNB1; LPAR5; DUSP23; MAPK8IP2; TBC1D17; LY6D; RGS14; GPNMB; NUAK2; PSCA; ULK1; OPRL1; WNT11; JAG1; S100A7; HTR1E; TP53I3; ANXA9; NECAB1; TTC21A…
Signal transduction	86	3934	22.3377	1.02919	0.400531	1	1	1	SCARA3; RGS16; NINJ1; LYPD6B; NBEAL2; PPM1F; LRSAM1; KREMEN1; PTPRN2; RHOV; PREX1; CNNM3; PPAP2C; FRAT1; SLC9A3R1; BCAS3; PAQR7; SEMA3F; SNX21; IL1R1; HEG1; RHOD; RIMS3; TNS3; LIMK2; PIK3C2B; BAMBI; ARHGAP4; GRN; MUC20; EPHB3; TNFRSF19; PGF; DGCR6; SDC1; EFNA1; APC2; CHRNB1; LPAR5; DUSP23; MAPK8IP2; TBC1D17; LY6D; RGS14; GPNMB; NUAK2; PSCA; ULK1; OPRL1; WNT11; JAG1; S100A7; HTR1E; TP53I3; ANXA9; …
Regulation of nucleobase, nucleoside, nucleotide and nucleic acid metabolism	47	2828	12.2078	0.782513	0.975864	1	1	1	GRHL3; RPP25; PBXIP1; DLX3; NFKBIE; ZBTB45; ZC3H10; CRY2; ENTHD2; ZNF688; ZNF775; GLI4; TIGD3; HIST3H2A; HIST1H2BC; CITED4; IRF1; ZNF296; HIST1H2BJ; HIST1H3H; RELB; ZNF385A; FOXO4; GATA2; HIST1H3B; HIST1H2BG; SP6; BTG2; HIST1H4E; DNASE1L2; FOXN1; GADD45G; HEY2; MAFB; HIST3H2BB; MAGIX; HIST1H3D; HIST1H1D; HIST1H2BE; HES2; HIST1H2AE; VGLL1; HIST1H4H; HIST1H4D; ANKRD2; HIST1H1C; FOXI1;
Lipid transport	1	7	0.25974	6.78243	0.139572	1	1	1	TLCD1;
Regulation of cell cycle	1	57	0.25974	0.833974	0.706473	1	1	1	PARP3;
Immune response	12	576	3.11688	0.981511	0.568791	1	1	1	LGALS3BP; HLA-DRB1; CD83; LY6G5C; IFI35; HLA-DQB1; TAPBPL; CLU; KAAG1; HLA-DRB5; OSCAR; FGFBP2;
Proteolysis and peptidolysis	2	16	0.519481	5.90999	0.0443824	1	1	1	HPN; PRSS36;
Ion transport	2	48	0.519481	1.97082	0.27153	1	1	1	ATP2A3; KCNG1;
Apoptosis	6	220	1.55844	1.28592	0.325941	1	1	1	ADCK3; CARD14; BIK; RASSF2; CASP4; BNIPL;
Regulation of gene expression, epigenetic	1	66	0.25974	0.720268	0.758211	1	1	1	HOPX;
Cell adhesion	1	54	0.25974	0.880298	0.686882	1	1	1	SDC1;
Cell proliferation	1	39	0.25974	1.21879	0.567544	1	1	1	RNF43;
Xenobiotic metabolism	1	6	0.25974	7.91096	0.120891	1	1	1	UGT1A6;
Regulation of signal transduction	2	24	0.519481	3.94082	0.0914517	1	1	1	INPP5K; MIIP;
Lipid metabolism	4	33	1.03896	5.71849	0.00504137	0.897363	0.299121	1	TLCD1; PPAP2C; PTGES; PTGS1;
Chromosome organization and biogenesis	1	4	0.25974	11.8566	0.0823075	1	1	1	HIST1H2BD;
Cell surface receptor linked signal transduction	1	8	0.25974	5.93569	0.157857	1	1	1	SDC1;
Neurotransmitter transport	1	4	0.25974	11.8566	0.0823075	1	1	1	SYT15;
Muscle development	1	5	0.25974	9.48999	0.101806	1	1	1	TAGLN;
Cell death	1	6	0.25974	7.91096	0.120891	1	1	1	RASSF2;

## Sheet: InhibitorRegulatedGenes
Number of genes in the dataset: 72
Number of genes in the dataset (which are available in Biological process database) :64
Number of genes in background: 17857
Is analysis quantitative: No
						Corrected p-values
Biological process	No. of genes in the dataset	No. of genes in the background dataset	Percentage of genes	Fold enrichment	P-value (Hypergeometric test)	Bonferroni method	BH method	Q-value (Storey-Tibshirani method)	genes mapped (from input data set)
regulation of immune system process	4	20	6.25	55.906	6.96225e-07	0.00862065	0.00862065	0.0574201	PSG8; PSG9; PSG1; PSG4;
female pregnancy	5	79	7.8125	17.6895	9.26768e-06	0.114752	0.0573762	0.382169	PGF; PSG9; PSG5; PSG1; PSG4;
negative regulation of endopeptidase activity	4	150	6.25	7.45736	0.0020557	1	1	1	TIMP3; CST4; CST1; SERPINE3;
triglyceride catabolic process	2	20	3.125	28.0227	0.00230464	1	1	1	LIPH; PNPLA2;
negative regulation of proteolysis	2	21	3.125	26.6889	0.00254136	1	1	1	CST4; PLAT;
negative regulation of cytolysis by symbiont of host cells	1	1	1.5625	278.972	0.00358403	1	1	1	KRT6A;
negative regulation of synaptic transmission, cholinergic	1	1	1.5625	278.972	0.00358403	1	1	1	ACHE;
positive regulation of nucleoside transport	1	1	1.5625	278.972	0.00358403	1	1	1	ADORA1;
negative regulation of neurotrophin production	1	1	1.5625	278.972	0.00358403	1	1	1	ADORA1;
negative regulation of circadian sleep/wake cycle, non-REM sleep	1	1	1.5625	278.972	0.00358403	1	1	1	ADORA1;
positive regulation of hypersensitivity	1	1	1.5625	278.972	0.00358403	1	1	1	CCR7;
chemokine (C-C motif) ligand 19 signaling pathway	1	1	1.5625	278.972	0.00358403	1	1	1	CCR7;
positive regulation of immunological synapse formation	1	1	1.5625	278.972	0.00358403	1	1	1	CCR7;
positive regulation of T cell costimulation	1	1	1.5625	278.972	0.00358403	1	1	1	CCR7;
positive regulation of glycoprotein biosynthetic process involved in immunological synapse formation	1	1	1.5625	278.972	0.00358403	1	1	1	CCR7;
regulation of dendritic cell dendrite assembly	1	1	1.5625	278.972	0.00358403	1	1	1	CCR7;
regulation of G0 to G1 transition	1	1	1.5625	278.972	0.00358403	1	1	1	CDKN2B;
tolerance induction dependent upon immune response	1	1	1.5625	278.972	0.00358403	1	1	1	PSG9;
GO:1904677	1	1	1.5625	278.972	0.00358403	1	1	1	LBH;
positive regulation of mammary stem cell proliferation	1	1	1.5625	278.972	0.00358403	1	1	1	LBH;
tube morphogenesis	1	1	1.5625	278.972	0.00358403	1	1	1	GATA6;
GO:1901390	1	1	1.5625	278.972	0.00358403	1	1	1	GATA6;
GO:1904003	1	1	1.5625	278.972	0.00358403	1	1	1	GATA6;
proepicardium cell migration involved in pericardium morphogenesis	1	1	1.5625	278.972	0.00358403	1	1	1	FLRT3;
valine transport	1	1	1.5625	278.972	0.00358403	1	1	1	SLC7A8;
cellular response to dexamethasone stimulus	2	26	3.125	21.5584	0.00388798	1	1	1	PLAT; FBXO32;
transforming growth factor beta receptor signaling pathway	3	89	4.6875	9.43384	0.00400408	1	1	1	GDF15; CDH5; PSG9;
positive regulation of protein dephosphorylation	2	28	3.125	20.0191	0.00450123	1	1	1	ADORA1; CDH5;
signal transduction	10	1104	15.625	2.52943	0.00561968	1	1	1	NR2E3; PGF; FGFBP1; PAG1; PSG8; GDF15; ADORA1; PSG9; PSG1; PSG4;
visual perception	4	205	6.25	5.4567	0.00626391	1	1	1	NR2E3; TIMP3; TGFBI; KIFC3;
response to cAMP	2	35	3.125	16.0164	0.00697208	1	1	1	PLAT; GATA6;
limbic system development	1	2	1.5625	140.18	0.00715541	1	1	1	CNTNAP2;
farnesol catabolic process	1	2	1.5625	140.18	0.00715541	1	1	1	AKR1B10;
GO:1904684	1	2	1.5625	140.18	0.00715541	1	1	1	TIMP3;
negative regulation of mucus secretion	1	2	1.5625	140.18	0.00715541	1	1	1	ADORA1;
negative regulation of entry of bacterium into host cell	1	2	1.5625	140.18	0.00715541	1	1	1	KRT6A;
positive regulation of peptide secretion	1	2	1.5625	140.18	0.00715541	1	1	1	ADORA1;
positive regulation of meiotic cell cycle	1	2	1.5625	140.18	0.00715541	1	1	1	LFNG;
negative regulation of transforming growth factor beta2 production	1	2	1.5625	140.18	0.00715541	1	1	1	GATA6;
acetylcholine catabolic process in synaptic cleft	1	2	1.5625	140.18	0.00715541	1	1	1	ACHE;
acetylcholine catabolic process	1	2	1.5625	140.18	0.00715541	1	1	1	ACHE;
superior temporal gyrus development	1	2	1.5625	140.18	0.00715541	1	1	1	CNTNAP2;
GO:0036364	1	2	1.5625	140.18	0.00715541	1	1	1	PSG9;
GO:1904674	1	2	1.5625	140.18	0.00715541	1	1	1	LBH;
sebaceous gland cell differentiation	1	2	1.5625	140.18	0.00715541	1	1	1	GATA6;
GO:1902367	1	2	1.5625	140.18	0.00715541	1	1	1	LFNG;
regulation of antimicrobial humoral response	1	2	1.5625	140.18	0.00715541	1	1	1	GATA6;
endodermal cell fate determination	1	2	1.5625	140.18	0.00715541	1	1	1	GATA6;
GO:0098742	2	37	3.125	15.1509	0.00776825	1	1	1	FLRT3; CDH5;
positive regulation of BMP signaling pathway	2	38	3.125	14.7523	0.00818101	1	1	1	GATA6; CDH5;
cell-cell signaling	4	226	6.25	4.94969	0.00877596	1	1	1	PGF; FGFBP1; GDF15; ADORA1;
detection of chemical stimulus involved in sensory perception of bitter taste	2	42	3.125	13.3476	0.00992811	1	1	1	CST4; CST1;
GO:0098773	1	3	1.5625	93.6086	0.0107142	1	1	1	GATA6;
Clara cell differentiation	1	3	1.5625	93.6086	0.0107142	1	1	1	GATA6;
GO:0110024	1	3	1.5625	93.6086	0.0107142	1	1	1	GATA6;
negative regulation of growth hormone receptor signaling pathway	1	3	1.5625	93.6086	0.0107142	1	1	1	GDF15;
tissue morphogenesis	1	3	1.5625	93.6086	0.0107142	1	1	1	GCNT3;
positive regulation of ovulation	1	3	1.5625	93.6086	0.0107142	1	1	1	PLAT;
GO:0098713	1	3	1.5625	93.6086	0.0107142	1	1	1	SLC7A8;
GO:1903801	1	3	1.5625	93.6086	0.0107142	1	1	1	SLC7A8;
GO:1904273	1	3	1.5625	93.6086	0.0107142	1	1	1	SLC7A8;
cardiac vascular smooth muscle cell differentiation	1	3	1.5625	93.6086	0.0107142	1	1	1	GATA6;
GO:1903984	1	3	1.5625	93.6086	0.0107142	1	1	1	TIMP3;
negative regulation of long term synaptic depression	1	3	1.5625	93.6086	0.0107142	1	1	1	ADORA1;
myeloid dendritic cell chemotaxis	1	3	1.5625	93.6086	0.0107142	1	1	1	CCR7;
GO:0099625	1	3	1.5625	93.6086	0.0107142	1	1	1	KCNJ5;
pancreatic A cell differentiation	1	3	1.5625	93.6086	0.0107142	1	1	1	GATA6;
clustering of voltage-gated potassium channels	1	3	1.5625	93.6086	0.0107142	1	1	1	CNTNAP2;
zonula adherens maintenance	1	3	1.5625	93.6086	0.0107142	1	1	1	KIFC3;
metal ion homeostasis	1	3	1.5625	93.6086	0.0107142	1	1	1	SLC7A8;
response to cytokine stimulus	2	44	3.125	12.7411	0.0108583	1	1	1	TIMP3; CDKN2B;
glutathione metabolic process	2	46	3.125	12.1872	0.0118255	1	1	1	GSTM5; GSTM4;
positive regulation of angiogenesis	3	136	4.6875	6.17386	0.0128375	1	1	1	PGF; GATA6; CDH5;
striated muscle tissue development	1	4	1.5625	70.2648	0.0142604	1	1	1	PGM5;
compartment pattern specification	1	4	1.5625	70.2648	0.0142604	1	1	1	LFNG;
chemokine (C-C motif) ligand 21 signaling pathway	1	4	1.5625	70.2648	0.0142604	1	1	1	CCR7;
Type II pneumocyte differentiation	1	4	1.5625	70.2648	0.0142604	1	1	1	GATA6;
GO:0099183	1	4	1.5625	70.2648	0.0142604	1	1	1	PLAT;
tryptophan transport	1	4	1.5625	70.2648	0.0142604	1	1	1	SLC7A8;
nitrobenzene metabolic process	1	4	1.5625	70.2648	0.0142604	1	1	1	GSTM4;
response to nitric oxide	1	4	1.5625	70.2648	0.0142604	1	1	1	CCR7;
negative regulation of renal sodium excretion	1	4	1.5625	70.2648	0.0142604	1	1	1	ADORA1;
extracellular matrix constituent secretion	1	4	1.5625	70.2648	0.0142604	1	1	1	CREB3L1;
T-helper 2 cell differentiation	1	4	1.5625	70.2648	0.0142604	1	1	1	BATF;
positive regulation of humoral immune response	1	4	1.5625	70.2648	0.0142604	1	1	1	CCR7;
lymphocyte migration into lymph node	1	4	1.5625	70.2648	0.0142604	1	1	1	CCR7;
regulation of glomerular filtration	1	4	1.5625	70.2648	0.0142604	1	1	1	ADORA1;
GO:1902396	1	4	1.5625	70.2648	0.0142604	1	1	1	CDH5;
T-helper 17 cell differentiation	1	4	1.5625	70.2648	0.0142604	1	1	1	BATF;
protein localization to juxtaparanode region of axon	1	4	1.5625	70.2648	0.0142604	1	1	1	CNTNAP2;
acylglycerol acyl-chain remodeling	1	4	1.5625	70.2648	0.0142604	1	1	1	PNPLA2;
retinol metabolic process	2	51	3.125	10.9926	0.0144018	1	1	1	AKR1B10; PNPLA2;
positive regulation of actin filament polymerization	2	51	3.125	10.9926	0.0144018	1	1	1	BAIAP2L2; CCR7;
negative regulation of cell proliferation	5	406	7.8125	3.4424	0.0150935	1	1	1	NR2E3; FGFBP1; CDKN2B; ADORA1; CDH5;
retina development in camera-type eye	2	56	3.125	10.0113	0.0171972	1	1	1	NR2E3; ACHE;
mature dendritic cell differentiation	1	5	1.5625	56.2399	0.0177941	1	1	1	CCR7;
positive regulation of epithelial cell differentiation	1	5	1.5625	56.2399	0.0177941	1	1	1	CDKN2B;
androgen catabolic process	1	5	1.5625	56.2399	0.0177941	1	1	1	HSD17B11;
organ formation	1	5	1.5625	56.2399	0.0177941	1	1	1	GATA6;
GO:0099601	1	5	1.5625	56.2399	0.0177941	1	1	1	PSCA;
determination of pancreatic left/right asymmetry	1	5	1.5625	56.2399	0.0177941	1	1	1	DNAAF1;
collagen-activated signaling pathway	1	5	1.5625	56.2399	0.0177941	1	1	1	OSCAR;
prevention of polyspermy	1	5	1.5625	56.2399	0.0177941	1	1	1	PLAT;
regulation of interferon-gamma production	1	5	1.5625	56.2399	0.0177941	1	1	1	CCR7;
cellular response to nutrient	1	5	1.5625	56.2399	0.0177941	1	1	1	CDKN2B;
Fc receptor mediated inhibitory signaling pathway	1	5	1.5625	56.2399	0.0177941	1	1	1	PSG9;
leucine transport	1	5	1.5625	56.2399	0.0177941	1	1	1	SLC7A8;
regulation of receptor recycling	1	5	1.5625	56.2399	0.0177941	1	1	1	ACHE;
GO:0098914	1	5	1.5625	56.2399	0.0177941	1	1	1	KCNJ5;
negative regulation of glutamate secretion	1	5	1.5625	56.2399	0.0177941	1	1	1	ADORA1;
neuron recognition	1	5	1.5625	56.2399	0.0177941	1	1	1	CNTNAP2;
response to hypoxia	3	154	4.6875	5.45228	0.0178603	1	1	1	PGF; PLAT; ADORA1;
synapse assembly	2	61	3.125	9.19086	0.0202035	1	1	1	ACHE; FLRT3;
negative regulation of phosphatidylinositol 3-kinase activity	1	6	1.5625	46.8822	0.0213154	1	1	1	PIK3IP1;
GO:1903142	1	6	1.5625	46.8822	0.0213154	1	1	1	CDH5;
regulation of somitogenesis	1	6	1.5625	46.8822	0.0213154	1	1	1	LFNG;
lung saccule development	1	6	1.5625	46.8822	0.0213154	1	1	1	GATA6;
negative regulation of transforming growth factor beta1 production	1	6	1.5625	46.8822	0.0213154	1	1	1	GATA6;
positive regulation of mast cell chemotaxis	1	6	1.5625	46.8822	0.0213154	1	1	1	PGF;
GO:0110095	1	6	1.5625	46.8822	0.0213154	1	1	1	AKR1B10;
determination of digestive tract left/right asymmetry	1	6	1.5625	46.8822	0.0213154	1	1	1	DNAAF1;
determination of liver left/right asymmetry	1	6	1.5625	46.8822	0.0213154	1	1	1	DNAAF1;
cellular response to luteinizing hormone stimulus	1	6	1.5625	46.8822	0.0213154	1	1	1	PLAT;
negative regulation of leukocyte migration	1	6	1.5625	46.8822	0.0213154	1	1	1	ADORA1;
GO:1903598	1	6	1.5625	46.8822	0.0213154	1	1	1	CNTNAP2;
lymphoid progenitor cell differentiation	1	6	1.5625	46.8822	0.0213154	1	1	1	BATF;
regulation of regulatory T cell differentiation	1	6	1.5625	46.8822	0.0213154	1	1	1	PSG9;
cellular response to gonadotropin stimulus	1	6	1.5625	46.8822	0.0213154	1	1	1	GATA6;
G1 to G0 transition involved in cell differentiation	1	6	1.5625	46.8822	0.0213154	1	1	1	GATA6;
negative regulation of synaptic transmission, GABAergic	1	6	1.5625	46.8822	0.0213154	1	1	1	ADORA1;
negative regulation of glial cell proliferation	1	6	1.5625	46.8822	0.0213154	1	1	1	CDKN2B;
negative regulation of sequestering of triglyceride	1	6	1.5625	46.8822	0.0213154	1	1	1	PNPLA2;
vocal learning	1	6	1.5625	46.8822	0.0213154	1	1	1	CNTNAP2;
proline transmembrane transport	1	6	1.5625	46.8822	0.0213154	1	1	1	SLC7A8;
atrioventricular node development	1	6	1.5625	46.8822	0.0213154	1	1	1	GATA6;
positive regulation of cardioblast differentiation	1	6	1.5625	46.8822	0.0213154	1	1	1	GATA6;
reduction of food intake in response to dietary excess	1	6	1.5625	46.8822	0.0213154	1	1	1	GDF15;
intermediate filament organization	2	66	3.125	8.49468	0.0234126	1	1	1	KRT5; KRT6A;
type B pancreatic cell differentiation	1	7	1.5625	40.1943	0.0248242	1	1	1	GATA6;
positive regulation of dendritic cell antigen processing and presentation	1	7	1.5625	40.1943	0.0248242	1	1	1	CCR7;
negative regulation of dendritic cell apoptotic process	1	7	1.5625	40.1943	0.0248242	1	1	1	CCR7;
smooth muscle cell migration	1	7	1.5625	40.1943	0.0248242	1	1	1	PLAT;
sinoatrial node development	1	7	1.5625	40.1943	0.0248242	1	1	1	GATA6;
negative regulation of heart contraction	1	7	1.5625	40.1943	0.0248242	1	1	1	ADORA1;
metabolic process	1	7	1.5625	40.1943	0.0248242	1	1	1	LYZL2;
regulation of cholesterol transport	1	7	1.5625	40.1943	0.0248242	1	1	1	OSBPL6;
left/right pattern formation	1	7	1.5625	40.1943	0.0248242	1	1	1	DNAAF1;
relaxation of vascular smooth muscle	1	7	1.5625	40.1943	0.0248242	1	1	1	ADORA1;
negative regulation of acute inflammatory response	1	7	1.5625	40.1943	0.0248242	1	1	1	ADORA1;
positive regulation of lipid catabolic process	1	7	1.5625	40.1943	0.0248242	1	1	1	ADORA1;
T-helper 17 cell lineage commitment	1	7	1.5625	40.1943	0.0248242	1	1	1	BATF;
positive regulation of fibroblast growth factor receptor signaling pathway	1	7	1.5625	40.1943	0.0248242	1	1	1	FGFBP1;
adenosine to inosine editing	1	7	1.5625	40.1943	0.0248242	1	1	1	ADARB2;
regulation of cilium beat frequency	1	7	1.5625	40.1943	0.0248242	1	1	1	DNAAF1;
potassium ion transport	2	69	3.125	8.1254	0.025432	1	1	1	KCNJ5; KCNMB4;
negative regulation of ERK1 and ERK2 cascade	2	69	3.125	8.1254	0.025432	1	1	1	TIMP3; PSCA;
liver development	2	71	3.125	7.89655	0.0268164	1	1	1	GATA6; CDKN2B;
lipid catabolic process	2	73	3.125	7.68024	0.0282307	1	1	1	ADORA1; LIPH;
positive regulation of dendritic cell chemotaxis	1	8	1.5625	35.1763	0.0283206	1	1	1	CCR7;
response to prostaglandin E stimulus	1	8	1.5625	35.1763	0.0283206	1	1	1	CCR7;
regulation of interleukin-1 beta production	1	8	1.5625	35.1763	0.0283206	1	1	1	CCR7;
cell-cell adhesion mediated by cadherin	1	8	1.5625	35.1763	0.0283206	1	1	1	CDH5;
GO:1902514	1	8	1.5625	35.1763	0.0283206	1	1	1	CACNG6;
blood vessel maturation	1	8	1.5625	35.1763	0.0283206	1	1	1	CDH5;
kidney morphogenesis	1	8	1.5625	35.1763	0.0283206	1	1	1	GCNT3;
negative regulation of membrane protein ectodomain proteolysis	1	8	1.5625	35.1763	0.0283206	1	1	1	TIMP3;
megakaryocyte differentiation	1	8	1.5625	35.1763	0.0283206	1	1	1	CDKN2B;
diacylglycerol biosynthetic process	1	8	1.5625	35.1763	0.0283206	1	1	1	PNPLA2;
response to denervation involved in regulation of muscle adaptation	1	8	1.5625	35.1763	0.0283206	1	1	1	FBXO32;
response to toxin	2	74	3.125	7.57646	0.0289489	1	1	1	SLC7A8; GATA6;
glial cell-derived neurotrophic factor receptor signaling pathway	1	9	1.5625	31.2721	0.0318047	1	1	1	GDF15;
marginal zone B cell differentiation	1	9	1.5625	31.2721	0.0318047	1	1	1	LFNG;
establishment of T cell polarity	1	9	1.5625	31.2721	0.0318047	1	1	1	CCR7;
cytolysis by host of symbiont cells	1	9	1.5625	31.2721	0.0318047	1	1	1	KRT6A;
intestinal epithelial cell differentiation	1	9	1.5625	31.2721	0.0318047	1	1	1	GATA6;
daunorubicin metabolic process	1	9	1.5625	31.2721	0.0318047	1	1	1	AKR1B10;
regulation of T cell activation	1	9	1.5625	31.2721	0.0318047	1	1	1	PAG1;
negative regulation of synaptic transmission, glutamatergic	1	9	1.5625	31.2721	0.0318047	1	1	1	ADORA1;
adenosine receptor signaling pathway	1	9	1.5625	31.2721	0.0318047	1	1	1	ADORA1;
positive regulation of systemic arterial blood pressure	1	9	1.5625	31.2721	0.0318047	1	1	1	ADORA1;
positive regulation of triglyceride catabolic process	1	9	1.5625	31.2721	0.0318047	1	1	1	PNPLA2;
negative regulation of hormone secretion	1	9	1.5625	31.2721	0.0318047	1	1	1	ADORA1;
positive regulation of potassium ion transport	1	9	1.5625	31.2721	0.0318047	1	1	1	ADORA1;
GO:1903589	1	9	1.5625	31.2721	0.0318047	1	1	1	FGFBP1;
glycine transport	1	9	1.5625	31.2721	0.0318047	1	1	1	SLC7A8;
keratinization	2	80	3.125	7.0083	0.0334095	1	1	1	KRT5; KRT6A;
organic cation transport	1	10	1.5625	28.148	0.0352765	1	1	1	SLC7A8;
positive regulation of cellular senescence	1	10	1.5625	28.148	0.0352765	1	1	1	YPEL3;
doxorubicin metabolic process	1	10	1.5625	28.148	0.0352765	1	1	1	AKR1B10;
plasminogen activation	1	10	1.5625	28.148	0.0352765	1	1	1	PLAT;
blood vessel endothelial cell migration	1	10	1.5625	28.148	0.0352765	1	1	1	CDH5;
thyroid hormone transport	1	10	1.5625	28.148	0.0352765	1	1	1	SLC7A8;
estrogen biosynthetic process	1	11	1.5625	25.5915	0.038736	1	1	1	HSD17B11;
negative regulation of multicellular organism growth	1	11	1.5625	25.5915	0.038736	1	1	1	GDF15;
thalamus development	1	11	1.5625	25.5915	0.038736	1	1	1	CNTNAP2;
GO:0036302	1	11	1.5625	25.5915	0.038736	1	1	1	GATA6;
GO:1990440	1	11	1.5625	25.5915	0.038736	1	1	1	CREB3L1;
negative regulation of long-term synaptic potentiation	1	11	1.5625	25.5915	0.038736	1	1	1	ADORA1;
amyloid precursor protein metabolic process	1	11	1.5625	25.5915	0.038736	1	1	1	ACHE;
GO:1903671	1	11	1.5625	25.5915	0.038736	1	1	1	CREB3L1;
negative thymic T cell selection	1	11	1.5625	25.5915	0.038736	1	1	1	CCR7;
positive regulation of megakaryocyte differentiation	1	11	1.5625	25.5915	0.038736	1	1	1	FAXDC2;
GO:0098915	1	12	1.5625	23.4606	0.0421833	1	1	1	KCNJ5;
GO:0089718	1	12	1.5625	23.4606	0.0421833	1	1	1	SLC7A8;
epithelial cilium movement involved in determination of left/right asymmetry	1	12	1.5625	23.4606	0.0421833	1	1	1	DNAAF1;
GO:0099509	1	12	1.5625	23.4606	0.0421833	1	1	1	ADORA1;
striatum development	1	12	1.5625	23.4606	0.0421833	1	1	1	CNTNAP2;
cellular response to follicle-stimulating hormone stimulus	1	12	1.5625	23.4606	0.0421833	1	1	1	PLAT;
positive regulation of cardiac muscle cell apoptotic process	1	12	1.5625	23.4606	0.0421833	1	1	1	GATA6;
embryonic morphogenesis	1	12	1.5625	23.4606	0.0421833	1	1	1	FLRT3;
GO:0095500	1	12	1.5625	23.4606	0.0421833	1	1	1	ACHE;
epithelial cell-cell adhesion	1	12	1.5625	23.4606	0.0421833	1	1	1	KIFC3;
regulation of cardiac muscle cell contraction	1	12	1.5625	23.4606	0.0421833	1	1	1	ADORA1;
cellular response to nitrogen starvation	1	12	1.5625	23.4606	0.0421833	1	1	1	GABARAPL1;
negative regulation of systemic arterial blood pressure	1	13	1.5625	21.6573	0.0456185	1	1	1	ADORA1;
positive regulation of pseudopodium assembly	1	13	1.5625	21.6573	0.0456185	1	1	1	CCR7;
positive regulation of epidermal growth factor-activated receptor activity	1	13	1.5625	21.6573	0.0456185	1	1	1	ADORA1;
detection of calcium ion	1	13	1.5625	21.6573	0.0456185	1	1	1	KCNMB4;
head development	1	13	1.5625	21.6573	0.0456185	1	1	1	FLRT3;
regulation of respiratory gaseous exchange by neurological system process	1	13	1.5625	21.6573	0.0456185	1	1	1	ADORA1;
negative regulation of microtubule polymerization	1	13	1.5625	21.6573	0.0456185	1	1	1	CDH5;
regulation of vascular permeability	1	13	1.5625	21.6573	0.0456185	1	1	1	CDH5;
positive regulation of leukocyte migration	1	13	1.5625	21.6573	0.0456185	1	1	1	BDKRB1;
male gonad development	2	98	3.125	5.72119	0.0482431	1	1	1	GATA6; ADAM29;
ruffle organization	1	14	1.5625	20.1115	0.0490415	1	1	1	CCR7;
response to growth factor stimulus	1	14	1.5625	20.1115	0.0490415	1	1	1	GATA6;
regulation of MAP kinase activity	1	14	1.5625	20.1115	0.0490415	1	1	1	LIME1;
mammary gland epithelial cell differentiation	1	14	1.5625	20.1115	0.0490415	1	1	1	LBH;
regulation of phosphatidylinositol 3-kinase cascade	1	14	1.5625	20.1115	0.0490415	1	1	1	LIME1;
cardiac muscle hypertrophy in response to stress	1	14	1.5625	20.1115	0.0490415	1	1	1	GATA6;
induction of positive chemotaxis	1	14	1.5625	20.1115	0.0490415	1	1	1	PGF;
myofibril assembly	1	14	1.5625	20.1115	0.0490415	1	1	1	PGM5;
intestinal absorption	1	14	1.5625	20.1115	0.0490415	1	1	1	GCNT3;
actin crosslink formation	1	14	1.5625	20.1115	0.0490415	1	1	1	BAIAP2L2;
axonemal dynein complex assembly	1	14	1.5625	20.1115	0.0490415	1	1	1	DNAAF1;
vascular endothelial growth factor signaling pathway	1	15	1.5625	18.7716	0.0524525	1	1	1	PGF;
regulation of release of sequestered calcium ion into cytosol	1	15	1.5625	18.7716	0.0524525	1	1	1	LIME1;
GO:1901222	1	15	1.5625	18.7716	0.0524525	1	1	1	LIME1;
positive regulation of T cell receptor signaling pathway	1	16	1.5625	17.5991	0.0558513	1	1	1	CCR7;
negative regulation of intracellular estrogen receptor signaling pathway	1	16	1.5625	17.5991	0.0558513	1	1	1	LBH;
neutral amino acid transport	1	16	1.5625	17.5991	0.0558513	1	1	1	SLC7A8;
GO:1901741	1	16	1.5625	17.5991	0.0558513	1	1	1	GDF15;
cellular response to organic substance	1	16	1.5625	17.5991	0.0558513	1	1	1	TIMP3;
negative regulation of T cell activation	1	16	1.5625	17.5991	0.0558513	1	1	1	PAG1;
negative regulation of phosphatidylinositol 3-kinase cascade	1	16	1.5625	17.5991	0.0558513	1	1	1	PIK3IP1;
smooth muscle cell differentiation	1	16	1.5625	17.5991	0.0558513	1	1	1	GATA6;
negative regulation of fibroblast growth factor receptor signaling pathway	1	16	1.5625	17.5991	0.0558513	1	1	1	CREB3L1;
vocalization behavior	1	16	1.5625	17.5991	0.0558513	1	1	1	CNTNAP2;
fatty acid homeostasis	1	16	1.5625	17.5991	0.0558513	1	1	1	ADORA1;
hemopoietic stem cell differentiation	1	16	1.5625	17.5991	0.0558513	1	1	1	BATF;
negative regulation of stem cell differentiation	1	16	1.5625	17.5991	0.0558513	1	1	1	LBH;
detection of temperature stimulus involved in sensory perception of pain	1	16	1.5625	17.5991	0.0558513	1	1	1	ADORA1;
positive regulation of protein kinase B signaling cascade	2	108	3.125	5.1915	0.0573377	1	1	1	CCR7; GDF15;
inner dynein arm assembly	1	17	1.5625	16.5645	0.0592382	1	1	1	DNAAF1;
dendritic cell chemotaxis	1	17	1.5625	16.5645	0.0592382	1	1	1	CCR7;
DNA damage response, signal transduction by p53 class mediator	1	17	1.5625	16.5645	0.0592382	1	1	1	BATF;
vasculature development	1	17	1.5625	16.5645	0.0592382	1	1	1	CDH5;
negative regulation of lipid catabolic process	1	17	1.5625	16.5645	0.0592382	1	1	1	ADORA1;
isotype switching	1	17	1.5625	16.5645	0.0592382	1	1	1	BATF;
monocarboxylic acid transport	1	17	1.5625	16.5645	0.0592382	1	1	1	SLC16A5;
regulation of action potential	1	17	1.5625	16.5645	0.0592382	1	1	1	KCNMB4;
sterol biosynthetic process	1	17	1.5625	16.5645	0.0592382	1	1	1	FAXDC2;
neuron projection development	2	113	3.125	4.96181	0.0620922	1	1	1	FLRT3; CNTNAP2;
lipid particle organization	1	18	1.5625	15.6447	0.0626132	1	1	1	PNPLA2;
negative regulation of interleukin-12 production	1	18	1.5625	15.6447	0.0626132	1	1	1	CCR7;
regulation of Notch signaling pathway	1	18	1.5625	15.6447	0.0626132	1	1	1	LFNG;
homeostasis of number of cells	1	18	1.5625	15.6447	0.0626132	1	1	1	CCR7;
osteoblast development	1	18	1.5625	15.6447	0.0626132	1	1	1	ACHE;
eye photoreceptor cell development	1	18	1.5625	15.6447	0.0626132	1	1	1	NR2E3;
regulation of vasoconstriction	1	18	1.5625	15.6447	0.0626132	1	1	1	KCNMB4;
myeloid dendritic cell differentiation	1	18	1.5625	15.6447	0.0626132	1	1	1	BATF;
regulation of neurotransmitter secretion	1	18	1.5625	15.6447	0.0626132	1	1	1	KCNMB4;
fibrinolysis	1	18	1.5625	15.6447	0.0626132	1	1	1	PLAT;
regulation of establishment of cell polarity	1	19	1.5625	14.8218	0.0659762	1	1	1	CDH5;
positive regulation of actin cytoskeleton reorganization	1	19	1.5625	14.8218	0.0659762	1	1	1	BAIAP2L2;
positive regulation of cell motility	1	19	1.5625	14.8218	0.0659762	1	1	1	CCR7;
GO:1902894	1	19	1.5625	14.8218	0.0659762	1	1	1	GATA6;
cardiac muscle cell differentiation	1	19	1.5625	14.8218	0.0659762	1	1	1	GATA6;
GO:1902236	1	19	1.5625	14.8218	0.0659762	1	1	1	CREB3L1;
cellular response to extracellular stimulus	1	19	1.5625	14.8218	0.0659762	1	1	1	CDKN2B;
negative regulation of phosphorylation	1	19	1.5625	14.8218	0.0659762	1	1	1	CDKN2B;
heart contraction	1	20	1.5625	14.0811	0.0693273	1	1	1	GATA6;
morphogenesis of an epithelium	1	20	1.5625	14.0811	0.0693273	1	1	1	KRT6A;
long-chain fatty acid biosynthetic process	1	20	1.5625	14.0811	0.0693273	1	1	1	GSTM4;
transmission of nerve impulse	1	20	1.5625	14.0811	0.0693273	1	1	1	CNTNAP2;
sterol transport	1	20	1.5625	14.0811	0.0693273	1	1	1	OSBPL6;
xenobiotic catabolic process	1	21	1.5625	13.4108	0.0726666	1	1	1	GSTM4;
positive regulation of cell migration involved in sprouting angiogenesis	1	21	1.5625	13.4108	0.0726666	1	1	1	FGFBP1;
steroid hormone mediated signaling pathway	1	21	1.5625	13.4108	0.0726666	1	1	1	NR2E3;
temperature homeostasis	1	21	1.5625	13.4108	0.0726666	1	1	1	ADORA1;
outer dynein arm assembly	1	22	1.5625	12.8015	0.0759941	1	1	1	DNAAF1;
response to fatty acid	1	22	1.5625	12.8015	0.0759941	1	1	1	PLAT;
GO:0099560	1	22	1.5625	12.8015	0.0759941	1	1	1	FLRT3;
GO:1990138	1	22	1.5625	12.8015	0.0759941	1	1	1	FLRT3;
positive regulation of cardiac muscle cell proliferation	1	22	1.5625	12.8015	0.0759941	1	1	1	GATA6;
response to lipopolysaccharide	2	127	3.125	4.41488	0.0760769	1	1	1	BDKRB1; CCR7;
plasma membrane organization	1	23	1.5625	12.2452	0.0793099	1	1	1	BAIAP2L2;
defense response to protozoan	1	24	1.5625	11.7352	0.0826139	1	1	1	BATF;
positive regulation of neutrophil chemotaxis	1	24	1.5625	11.7352	0.0826139	1	1	1	CCR7;
negative regulation of cytokine production involved in inflammatory response	1	24	1.5625	11.7352	0.0826139	1	1	1	PSG9;
positive regulation of collagen biosynthetic process	1	24	1.5625	11.7352	0.0826139	1	1	1	CREB3L1;
cytoskeleton organization	2	135	3.125	4.15328	0.0844761	1	1	1	KRT5; KRT6A;
motile cilium assembly	1	25	1.5625	11.266	0.0859063	1	1	1	DNAAF1;
positive regulation of cell-matrix adhesion	1	25	1.5625	11.266	0.0859063	1	1	1	CCR7;
bile acid biosynthetic process	1	25	1.5625	11.266	0.0859063	1	1	1	OSBPL6;
lipid storage	1	25	1.5625	11.266	0.0859063	1	1	1	PNPLA2;
carbohydrate metabolic process	2	137	3.125	4.09265	0.0866187	1	1	1	PGM5; GCNT3;
cellular response to hormone stimulus	1	26	1.5625	10.8328	0.089187	1	1	1	PGF;
adherens junction organization	1	26	1.5625	10.8328	0.089187	1	1	1	CDH5;
outflow tract septum morphogenesis	1	26	1.5625	10.8328	0.089187	1	1	1	GATA6;
vascular endothelial growth factor receptor signaling pathway	1	26	1.5625	10.8328	0.089187	1	1	1	PGF;
negative regulation of blood pressure	1	26	1.5625	10.8328	0.089187	1	1	1	BDKRB1;
response to organic substance	1	26	1.5625	10.8328	0.089187	1	1	1	TIMP3;
cell proliferation	2	140	3.125	4.00496	0.0898633	1	1	1	TGFBI; CNTNAP2;
platelet-derived growth factor receptor signaling pathway	1	27	1.5625	10.4318	0.0924561	1	1	1	PLAT;
protein kinase C-activating G-protein coupled receptor signaling pathway	1	27	1.5625	10.4318	0.0924561	1	1	1	BDKRB1;
regulation of sensory perception of pain	1	27	1.5625	10.4318	0.0924561	1	1	1	ADORA1;
elevation of cytosolic calcium ion concentration	2	145	3.125	3.86687	0.0953502	1	1	1	BDKRB1; CCR7;
cell adhesion	4	484	6.25	2.31127	0.0953996	1	1	1	ACHE; PGM5; TGFBI; CNTNAP2;
membrane organization	1	28	1.5625	10.0593	0.0957137	1	1	1	BAIAP2L2;
retinoid metabolic process	1	28	1.5625	10.0593	0.0957137	1	1	1	AKR1B10;
positive regulation of MAPK cascade	2	147	3.125	3.81426	0.0975717	1	1	1	GDF15; ADORA1;
cellular response to cytokine stimulus	1	29	1.5625	9.71258	0.0989598	1	1	1	CCR7;
positive regulation of filopodium assembly	1	29	1.5625	9.71258	0.0989598	1	1	1	CCR7;
positive regulation of release of sequestered calcium ion into cytosol	1	29	1.5625	9.71258	0.0989598	1	1	1	BDKRB1;
adult behavior	1	29	1.5625	9.71258	0.0989598	1	1	1	CNTNAP2;
synaptic transmission, glutamatergic	1	29	1.5625	9.71258	0.0989598	1	1	1	PLAT;
negative regulation of cyclin-dependent protein kinase activity	1	30	1.5625	9.38893	0.102194	1	1	1	CDKN2B;
phototransduction	1	30	1.5625	9.38893	0.102194	1	1	1	NR2E3;
osteoclast differentiation	1	30	1.5625	9.38893	0.102194	1	1	1	OSCAR;
regulation of action potential in neuron	1	30	1.5625	9.38893	0.102194	1	1	1	KCNMB4;
positive regulation of transforming growth factor beta receptor signaling pathway	1	31	1.5625	9.08616	0.105418	1	1	1	CDKN2B;
maintenance of blood-brain barrier	1	31	1.5625	9.08616	0.105418	1	1	1	CDH5;
negative regulation of endothelial cell apoptotic process	1	31	1.5625	9.08616	0.105418	1	1	1	CDH5;
positive regulation of phosphatidylinositol 3-kinase activity	1	31	1.5625	9.08616	0.105418	1	1	1	CCR7;
triglyceride homeostasis	1	31	1.5625	9.08616	0.105418	1	1	1	ADORA1;
cellular response to BMP stimulus	1	32	1.5625	8.80231	0.108629	1	1	1	GATA6;
phosphatidic acid biosynthetic process	1	32	1.5625	8.80231	0.108629	1	1	1	LIPH;
response to axon injury	1	32	1.5625	8.80231	0.108629	1	1	1	FLRT3;
regulation of MAPK cascade	1	32	1.5625	8.80231	0.108629	1	1	1	LBH;
nervous system development	3	326	4.6875	2.57571	0.111768	1	1	1	ACHE; GDPD5; ADORA1;
sprouting angiogenesis	1	33	1.5625	8.53565	0.11183	1	1	1	PGF;
spleen development	1	33	1.5625	8.53565	0.11183	1	1	1	CDKN2B;
amino acid transmembrane transport	1	33	1.5625	8.53565	0.11183	1	1	1	SLC7A8;
T cell differentiation	1	34	1.5625	8.28468	0.115019	1	1	1	LFNG;
actin filament bundle assembly	1	34	1.5625	8.28468	0.115019	1	1	1	BAIAP2L2;
GO:1901216	1	34	1.5625	8.28468	0.115019	1	1	1	ADORA1;
regulation of I-kappaB kinase/NF-kappaB cascade	1	34	1.5625	8.28468	0.115019	1	1	1	LIME1;
intracellular receptor mediated signaling pathway	1	35	1.5625	8.04804	0.118197	1	1	1	NR2E3;
amino acid transport	1	35	1.5625	8.04804	0.118197	1	1	1	SLC7A8;
organ regeneration	1	36	1.5625	7.82455	0.121363	1	1	1	PGF;
cell-cell junction assembly	1	38	1.5625	7.41284	0.127663	1	1	1	CDH5;
negative chemotaxis	1	38	1.5625	7.41284	0.127663	1	1	1	FLRT3;
mitochondrion degradation	1	38	1.5625	7.41284	0.127663	1	1	1	GABARAPL1;
GO:1901998	1	39	1.5625	7.22281	0.130796	1	1	1	SLC7A8;
regulation of heart rate by cardiac conduction	1	39	1.5625	7.22281	0.130796	1	1	1	KCNJ5;
cellular senescence	1	39	1.5625	7.22281	0.130796	1	1	1	CDKN2B;
O-glycan processing	1	40	1.5625	7.04229	0.133918	1	1	1	GCNT3;
protein O-linked glycosylation	1	40	1.5625	7.04229	0.133918	1	1	1	GCNT3;
release of sequestered calcium ion into cytosol	1	40	1.5625	7.04229	0.133918	1	1	1	CCR7;
negative regulation of G1/S transition of mitotic cell cycle	1	40	1.5625	7.04229	0.133918	1	1	1	CDKN2B;
response to hormone stimulus	1	40	1.5625	7.04229	0.133918	1	1	1	TIMP3;
retina homeostasis	1	41	1.5625	6.87057	0.137029	1	1	1	CST4;
somitogenesis	1	41	1.5625	6.87057	0.137029	1	1	1	LFNG;
calcium-dependent cell-cell adhesion	1	41	1.5625	6.87057	0.137029	1	1	1	CDH5;
ovarian follicle development	1	41	1.5625	6.87057	0.137029	1	1	1	LFNG;
response to organic cyclic compound	1	41	1.5625	6.87057	0.137029	1	1	1	CDKN2B;
receptor internalization	1	41	1.5625	6.87057	0.137029	1	1	1	ACHE;
positive regulation of interleukin-12 production	1	42	1.5625	6.70702	0.140129	1	1	1	CCR7;
chondrocyte differentiation	1	42	1.5625	6.70702	0.140129	1	1	1	TGFBI;
fatty acid biosynthetic process	1	42	1.5625	6.70702	0.140129	1	1	1	LIPH;
positive chemotaxis	1	42	1.5625	6.70702	0.140129	1	1	1	PGF;
positive regulation of Notch signaling pathway	1	43	1.5625	6.55108	0.143218	1	1	1	LFNG;
cilium movement	1	44	1.5625	6.40222	0.146297	1	1	1	DNAAF1;
negative regulation of cell adhesion	1	44	1.5625	6.40222	0.146297	1	1	1	TGFBI;
regulation of protein phosphorylation	1	44	1.5625	6.40222	0.146297	1	1	1	CDH5;
GO:1990573	1	44	1.5625	6.40222	0.146297	1	1	1	KCNJ5;
positive regulation of protein phosphorylation	2	193	3.125	2.90521	0.152145	1	1	1	PGF; FAXDC2;
endoplasmic reticulum unfolded protein response	1	46	1.5625	6.12393	0.15242	1	1	1	CREB3L1;
response to retinoic acid	1	46	1.5625	6.12393	0.15242	1	1	1	GATA6;
positive regulation of cell division	1	47	1.5625	5.99366	0.155466	1	1	1	PGF;
response to mechanical stimulus	1	48	1.5625	5.86882	0.158501	1	1	1	BDKRB1;
fibroblast growth factor receptor signaling pathway	1	48	1.5625	5.86882	0.158501	1	1	1	FLRT3;
positive regulation of cell adhesion	1	49	1.5625	5.74907	0.161525	1	1	1	CCR7;
positive regulation of protein secretion	1	49	1.5625	5.74907	0.161525	1	1	1	ACHE;
positive regulation of pathway-restricted SMAD protein phosphorylation	1	49	1.5625	5.74907	0.161525	1	1	1	GDF15;
phospholipid metabolic process	1	49	1.5625	5.74907	0.161525	1	1	1	GATA6;
cognition	1	50	1.5625	5.63411	0.164538	1	1	1	ADORA1;
tight junction assembly	1	50	1.5625	5.63411	0.164538	1	1	1	CDH5;
anatomical structure development	1	50	1.5625	5.63411	0.164538	1	1	1	NR2E3;
inflammatory response	3	391	4.6875	2.14753	0.164935	1	1	1	BDKRB1; CCR7; ADORA1;
adenylate cyclase-inhibiting G-protein coupled receptor signaling pathway	1	51	1.5625	5.52366	0.167541	1	1	1	ADORA1;
lipid homeostasis	1	51	1.5625	5.52366	0.167541	1	1	1	PNPLA2;
regulation of synaptic plasticity	1	51	1.5625	5.52366	0.167541	1	1	1	PLAT;
sensory perception of pain	1	51	1.5625	5.52366	0.167541	1	1	1	BDKRB1;
heterophilic cell-cell adhesion	1	51	1.5625	5.52366	0.167541	1	1	1	PSG5;
social behavior	1	52	1.5625	5.41746	0.170533	1	1	1	CNTNAP2;
regulation of cyclin-dependent protein kinase activity	1	52	1.5625	5.41746	0.170533	1	1	1	CDKN2B;
positive regulation of protein complex assembly	1	53	1.5625	5.31526	0.173514	1	1	1	CDH5;
protein targeting to membrane	1	53	1.5625	5.31526	0.173514	1	1	1	ADORA1;
gene expression	1	54	1.5625	5.21685	0.176485	1	1	1	GATA6;
adaptive immune response	3	405	4.6875	2.0733	0.177258	1	1	1	PAG1; LIME1; TRBV30;
odontogenesis of dentin-containing tooth	1	55	1.5625	5.12201	0.179446	1	1	1	GATA6;
response to estrogen stimulus	1	55	1.5625	5.12201	0.179446	1	1	1	GATA6;
negative regulation of epithelial cell proliferation	1	56	1.5625	5.03056	0.182396	1	1	1	CDKN2B;
apoptotic signaling pathway	1	57	1.5625	4.94232	0.185335	1	1	1	ADORA1;
positive regulation of protein kinase activity	1	57	1.5625	4.94232	0.185335	1	1	1	CCR7;
glucose metabolic process	1	57	1.5625	4.94232	0.185335	1	1	1	PGM5;
cell fate commitment	1	57	1.5625	4.94232	0.185335	1	1	1	GATA6;
learning	1	58	1.5625	4.85713	0.188265	1	1	1	CNTNAP2;
neuron projection morphogenesis	1	58	1.5625	4.85713	0.188265	1	1	1	CNTNAP2;
positive regulation of synapse assembly	1	58	1.5625	4.85713	0.188265	1	1	1	FLRT3;
regulation of excitatory postsynaptic membrane potential	1	59	1.5625	4.77482	0.191183	1	1	1	ADORA1;
cellular response to transforming growth factor beta stimulus	1	59	1.5625	4.77482	0.191183	1	1	1	CDKN2B;
autophagic vacuole assembly	1	62	1.5625	4.54381	0.199878	1	1	1	GABARAPL1;
positive regulation of cytokine production	1	62	1.5625	4.54381	0.199878	1	1	1	BATF;
cerebral cortex development	1	62	1.5625	4.54381	0.199878	1	1	1	CNTNAP2;
SMAD protein signal transduction	1	62	1.5625	4.54381	0.199878	1	1	1	GDF15;
heart looping	1	63	1.5625	4.4717	0.202755	1	1	1	DNAAF1;
response to xenobiotic stimulus	2	234	3.125	2.3962	0.20466	1	1	1	PGF; GATA6;
proteolysis	3	436	4.6875	1.92589	0.20541	1	1	1	PLAT; TINAGL1; ADAM29;
phagocytosis	1	64	1.5625	4.40184	0.205623	1	1	1	ADORA1;
endosomal transport	1	65	1.5625	4.33413	0.20848	1	1	1	TINAGL1;
GO:0061844	1	65	1.5625	4.33413	0.20848	1	1	1	KRT6A;
positive regulation of gene expression	3	440	4.6875	1.90838	0.209119	1	1	1	NR2E3; CDH5; PSG9;
macroautophagy	1	66	1.5625	4.26847	0.211327	1	1	1	GABARAPL1;
response to stimulus	1	66	1.5625	4.26847	0.211327	1	1	1	TGFBI;
positive regulation of protein binding	1	69	1.5625	4.08291	0.219809	1	1	1	LFNG;
cell chemotaxis	1	69	1.5625	4.08291	0.219809	1	1	1	CCR7;
calcium ion transport	1	71	1.5625	3.96792	0.225413	1	1	1	CACNG6;
positive regulation of endothelial cell proliferation	1	72	1.5625	3.91282	0.2282	1	1	1	PGF;
negative regulation of protein phosphorylation	1	72	1.5625	3.91282	0.2282	1	1	1	BDKRB1;
BMP signaling pathway	1	73	1.5625	3.85922	0.230977	1	1	1	GDF15;
RNA processing	1	74	1.5625	3.80708	0.233745	1	1	1	ADARB2;
protein localization	1	78	1.5625	3.61187	0.244717	1	1	1	TNS4;
defense response to Gram-negative bacterium	1	79	1.5625	3.56616	0.247436	1	1	1	IL22RA1;
blood coagulation	1	79	1.5625	3.56616	0.247436	1	1	1	PLAT;
positive regulation of neuron differentiation	1	80	1.5625	3.52158	0.250145	1	1	1	GDPD5;
calcium-mediated signaling	1	81	1.5625	3.47811	0.252845	1	1	1	CCR7;
lung development	1	81	1.5625	3.47811	0.252845	1	1	1	DNAAF1;
epidermis development	1	82	1.5625	3.4357	0.255535	1	1	1	KRT5;
cellular protein modification process	1	82	1.5625	3.4357	0.255535	1	1	1	PLAT;
cell morphogenesis	1	84	1.5625	3.35391	0.260886	1	1	1	CDH5;
GO:0150104	1	84	1.5625	3.35391	0.260886	1	1	1	SLC7A8;
wound healing	1	86	1.5625	3.27592	0.2662	1	1	1	KRT6A;
microtubule-based movement	1	87	1.5625	3.23827	0.268843	1	1	1	KIFC3;
epithelial cell differentiation	1	92	1.5625	3.0623	0.281916	1	1	1	GATA6;
T cell receptor signaling pathway	1	94	1.5625	2.99715	0.287081	1	1	1	LIME1;
defense response to Gram-positive bacterium	1	96	1.5625	2.93471	0.292209	1	1	1	KRT6A;
positive regulation of JNK cascade	1	96	1.5625	2.93471	0.292209	1	1	1	CCR7;
negative regulation of inflammatory response	1	98	1.5625	2.87483	0.297301	1	1	1	CDH5;
GO:0120162	1	98	1.5625	2.87483	0.297301	1	1	1	ACHE;
cellular calcium ion homeostasis	1	102	1.5625	2.7621	0.307377	1	1	1	CDH5;
cellular response to hypoxia	1	104	1.5625	2.70899	0.312361	1	1	1	GATA6;
regulation of ion transmembrane transport	1	108	1.5625	2.60867	0.322224	1	1	1	KCNJ5;
negative regulation of transcription, DNA-dependent	3	557	4.6875	1.50752	0.322267	1	1	1	LBH; GATA6; CREB3L1;
osteoblast differentiation	1	113	1.5625	2.49325	0.334358	1	1	1	CREB3L1;
GO:0090630	1	113	1.5625	2.49325	0.334358	1	1	1	CCR7;
calcium ion transmembrane transport	1	114	1.5625	2.47138	0.336759	1	1	1	CACNG6;
negative regulation of cell growth	1	119	1.5625	2.36755	0.348636	1	1	1	BDKRB1;
potassium ion transmembrane transport	1	122	1.5625	2.30933	0.355661	1	1	1	KCNMB4;
Golgi organization	1	122	1.5625	2.30933	0.355661	1	1	1	KIFC3;
B cell receptor signaling pathway	1	124	1.5625	2.27209	0.360303	1	1	1	LIME1;
cell differentiation	3	607	4.6875	1.38335	0.371578	1	1	1	NR2E3; PGF; KRT6A;
organ morphogenesis	1	136	1.5625	2.07163	0.387473	1	1	1	LFNG;
cytokine-mediated signaling pathway	1	145	1.5625	1.94305	0.407101	1	1	1	IL22RA1;
multicellular organismal development	1	149	1.5625	1.89089	0.415625	1	1	1	CDH5;
extracellular matrix organization	1	156	1.5625	1.80605	0.430253	1	1	1	TGFBI;
homophilic cell adhesion	1	167	1.5625	1.6871	0.452513	1	1	1	CDH5;
mRNA processing	1	171	1.5625	1.64763	0.460394	1	1	1	ADARB2;
axon guidance	1	174	1.5625	1.61923	0.466231	1	1	1	FLRT3;
lipid metabolic process	1	177	1.5625	1.59179	0.472006	1	1	1	GDPD5;
GO:0098609	1	180	1.5625	1.56526	0.47772	1	1	1	CDH5;
positive regulation of I-kappaB kinase/NF-kappaB cascade	1	188	1.5625	1.49865	0.49266	1	1	1	CCR7;
heart development	1	198	1.5625	1.42297	0.510744	1	1	1	FLRT3;
negative regulation of apoptotic process	2	479	3.125	1.17061	0.515332	1	1	1	GATA6; ADORA1;
in utero embryonic development	1	201	1.5625	1.40173	0.516045	1	1	1	GATA6;
positive regulation of cell proliferation	2	494	3.125	1.13507	0.531998	1	1	1	PGF; KRT6A;
transmembrane transport	1	211	1.5625	1.3353	0.533308	1	1	1	SLC16A5;
positive regulation of ERK1 and ERK2 cascade	1	211	1.5625	1.3353	0.533308	1	1	1	CCR7;
cilium morphogenesis	1	215	1.5625	1.31046	0.540043	1	1	1	DNAAF1;
positive regulation of cell migration	1	231	1.5625	1.2197	0.566037	1	1	1	CDH5;
angiogenesis	1	232	1.5625	1.21444	0.567612	1	1	1	TGFBI;
negative regulation of gene expression	1	236	1.5625	1.19386	0.573859	1	1	1	CREB3L1;
brain development	1	240	1.5625	1.17396	0.580017	1	1	1	CNTNAP2;
response to DNA damage stimulus	1	248	1.5625	1.13609	0.592071	1	1	1	BATF;
synaptic transmission	1	249	1.5625	1.13153	0.593554	1	1	1	KCNMB4;
cell migration	1	255	1.5625	1.10491	0.602339	1	1	1	BDKRB1;
negative regulation of transcription from RNA polymerase II promoter	3	921	4.6875	0.911723	0.648132	1	1	1	NR2E3; GATA6; CREB3L1;
G-protein coupled receptor signaling pathway	3	929	4.6875	0.903872	0.653995	1	1	1	BDKRB1; CCR7; ADORA1;
cell cycle	1	296	1.5625	0.951866	0.657564	1	1	1	CDKN2B;
cell surface receptor signaling pathway	1	297	1.5625	0.948661	0.658812	1	1	1	TRBV30;
positive regulation of transcription, DNA-dependent	2	644	3.125	0.870692	0.677051	1	1	1	LBH; GATA6;
intracellular signal transduction	1	401	1.5625	0.702631	0.766874	1	1	1	PAG1;
spermatogenesis	1	408	1.5625	0.690576	0.772793	1	1	1	ADAM29;
positive regulation of transcription from RNA polymerase II promoter	3	1142	4.6875	0.735288	0.785323	1	1	1	NR2E3; GATA6; BATF;
immune response	1	429	1.5625	0.656772	0.789676	1	1	1	CCR7;
protein ubiquitination	1	484	1.5625	0.582141	0.828258	1	1	1	FBXO32;
regulation of transcription from RNA polymerase II promoter	4	1641	6.25	0.681701	0.851285	1	1	1	NR2E3; BATF; CREB3L1; LIME1;
apoptotic process	1	551	1.5625	0.511355	0.865946	1	1	1	TNS4;
biological_process	1	565	1.5625	0.498685	0.872725	1	1	1	IL22RA1;
